# Supplementary material for: Genome-Wide Identification and Expression Analysis of Dendrocalamus farinosus CCoAOMT Gene Family and the Role of DfCCoAOMT14 Involved in Lignin Synthesis
Source: Int J Mol Sci. 2023 May 18;24(10):8965. doi: 10.3390/ijms24108965 (PMC10219071; doi:10.3390/ijms24108965)
Supplement: Supplementary file 1 [file ijms-24-08965-s001.zip]

Archive with 8 entries (8 files):
- supplementary document S1-The candidate CCoAOMT gene sequences of D. farinosus.pdf
- Supplementary figure S1-Chromosome Localization of DfCCoAOMT.tif
- Supplementary figure S2-Positive verification of DfCCoAOMT14 on tobacco DNA genome.tif
- Supplementary table S1-List of all CCoAOMT genes identified in the genomes of Dendrocalamus farinosus, Arabidopsis thaliana,Oryza sativa, and Populus trichocarpa.xlsx
- Supplementary table S2-List of primers used in this study.xlsx
- Supplementary table S3-The FPKM from RNA-Seq data of DfCCoAOMT gene family.xlsx
- Supplementary table S4-The Ka, Ks, and MYA values were calculated using WGD v1.1.1.xlsx
- Supplementary table S5-Location of CCoAOMT gene on the chromosome of Dendrocalamus farinosus.xlsx
