# Supplementary material for: Genome-Wide Identification and Expression Analysis of Dendrocalamus farinosus CCoAOMT Gene Family and the Role of DfCCoAOMT14 Involved in Lignin Synthesis
Source: Int J Mol Sci. 2023 May 18;24(10):8965. doi: 10.3390/ijms24108965 (PMC10219071; doi:10.3390/ijms24108965)
Supplement: Supplementary file 1 [file ijms-24-08965-s001.zip › Supplementary table S1-List of all CCoAOMT genes identified in the genomes of Dendrocalamus farinosus, Arabidopsis thaliana,Oryza sativa, and Populus trichocarpa.xlsx]

## Sheet: Dendrocalamus farinosus
Table S1 List of all CCoAOMT genes identified in the genomes of Dendrocalamus farinosus
Gene ID	Name	Nucleic acid sequence	Protein sequence
DfaB03G023550	DfCCoAOMT1	ATGCAGAGCAACGGCGGGGAGGAGCAGACGCGGCACCAGGAGGTCGGACACAAGAGCCTC CTCCAGAGCGACGCGCTCTACCAGTACATCCTGGAGACGAGCGTGTACCCGCGCGAGCCG GAGTGCATGAAGGAGCTCCGCGAGATCACCGCCAAGCACCCATGGAACATCATGACGACG TCGGCGGACGAGGGGCAGTTCCTGAACATGCTGCTCAAGCTCACCGGCGCCGAGAAGACC ATGGAGATCGGCGTCTACACCGGCTACTCCCTCCTCGCCACCGCGCTCGCCATCCCACAA GACGGCACAGTTAGCTCATGGCATCCGTGCACGCGGATCCTGGCCATGGACATCAACCGG GACAACTACGAGCTGGGCCTGCCGTGCATCGAG…	MQSNGGEEQTRHQEVGHKSLLQSDALYQYILETSVYPREPECMKELREITAKHPWNIMTTSADEGQFLNMLLKLTGAEKTMEIGVYTGYSLLATALAIPQDGTVSSWHPCTRILAMDINR DNYELGLPCIEKAGVAHKIDFREGPALPVLDHLLEDKNLGSFDFVFVDADKDLNYHERLMKLVRVGGLVGYDNTLWNGFVVLPAEAPKRKYIRYYRDFVLQLNKALADDDRVEICQPPVGDGITLCRRVK
DfaA06G007370	DfCCoAOMT2	ATGGCCGCCGCCGACGCCGGAGAAGGGAAGAAGACGGCCGCCGGAAGCAGCCTCCACAGC AAGACCCTCCTCAAAAGCGAGCCACTGTACCAGTACATACTAGAATCCACGGTGTTCCCT CGCGAGCCAGACTGCCTGCGCGAGCTCCGCCTCGCCACCGCCAAGCACCCCATGGCTCGC ATGGCGGCCTCGCCGGACCAGGTGCAGCTGTTTGGGCTTCTGATCGAGGTGCTCGGCGCC AGGAACGCCGTCGAGGTCGGCGTGTTCACCGGGTACTCGCTGCTCGCCACCGCCCTGGCG CTCCCTGACGACGGCAAGATAGTAGCCATCGACGTTAGCCGAGAGAGCTACGACGAGATA GGATCGCCGGTGATCGAGAAGGCCGGCGTGGCG…	MAAADAGEGKKTAAGSSLHSKTLLKSEPLYQYILESTVFPREPDCLRELRLATAKHPMARMAASPDQVQLFGLLIEVLGARNAVEVGVFTGYSLLATALALPDDGKIVAIDVSRESYDEI GSPVIEKAGVAHKIDFRVGLALPVLDQLVAEEGNKGRFDFAFVDADKVNFPNYHERLLQL VRVGGLIAYDNTLWGGSVAVSADEPLSERDRALAGLAREFNAAIANDRRVQVCQLAISDG VMLCRRVA
DfaB06G012070	DfCCoAOMT3	ATGCCTCGCTTCGCCGTGGCCTCCTCCTCCCTTCCTCCGTCGGTGGCGGCTGCTGCTGCT CTCGGGTTCGGCTCCAGGCATCCTCGCGTCCTCCAATCCTTAACCCTAGCCGCCGCTCCG CCCCGCCGCGGCTCTCCGCCATGGAGCCGCCGCCTGTGCATGTGCTCCTCCTCATCCTCC TCGACAGCGGCGGCGGTGGAGGAGGCACGGCGCGGGCGGAAGCAGCTGGGAATGACGCCG CAGCTCTACGGCTACCTCCTCGCCAACGTCCGCGAGCACCCCATCCTTCGGGAGCTCCGC CAAGAGACAGCGGCCATGAGAGGAAGCCAGATGCAGGTTTCTCCCGCACAGGCTCAGCTG CTAGCGATGCTTGCACAAATTCTTGGGGCACAG…	MPRFAVASSSLPPSVAAAAALGFGSRHPRVLQSLTLAAAPPRRGSPPWSRRLCMCSSSSS STAAAVEEARRGRKQLGMTPQLYGYLLANVREHPILRELRQETAAMRGSQMQVSPAQAQL LAMLAQILGAQRCIEVGVYTGYSSLAVALALPESGRLVACERDERCLEVAKKYYQRAGVA HKVYVKHALAADSLRSLLDCGEASSYDFAFVDADKRMYEEYFELLLKLVRVGGLIVMDNV LWYGRVADPLVNDPKTISIRNFNKRLLEDKRVNISMVPIGDGMTICRKLVDT
DfaA07G002980	DfCCoAOMT4	ATGAGAGCAATTTTCCCTTCTACTTGGCGGCTGCCTCCCGCGACGATGCCTCGCTTCGCC GTCGCCTCCTCCTCCCTTCCTCCGGCGGCGGCGGCGGCGGCTGCTCTCGGGTTCGGCGCC ACGCCTCCTTGCGTCCTCCAAGCCCAAACCCTAGCCGCCGCCGCTCCGCCCCCGCCATGG CGCCGCCGCCTGTGCATGTGCTCCTCCTCCTCGACAGCGGCGGCGGTGGAGGAGGCGCGG CGCGGGCGGAAGCAGCTGGGAATGACACCGCAGCTCTACGACTACCTCCTCGCCAATGTC CGCGAGCACCCCATCCTTCGGGAGCTTCGCGAAGAGACGGCGGCCATGAGAGGAAGCCAG ATGCAGGTTTCTCCCGCACAGGCTCAGCTGTTA…	MRAIFPSTWRLPPATMPRFAVASSSLPPAAAAAAALGFGATPPCVLQAQTLAAAAPPPPW RRRLCMCSSSSTAAAVEEARRGRKQLGMTPQLYDYLLANVREHPILRELREETAAMRGSQ MQVSPAQAQLLAILAQTLGAQRCIEVGIYTGYSSLAVALALPESGRLVACERDERCLEVA KKYYQRAGVAHKVINICLFLLDEVDVKHSLAVDSLKLLLDCGEAFSYDFAFVDADKRMYE EYFELLLKLVRVGGLIVMDNVLWYGRVADPLVPIGDGMTICRKLVDTPLPRSSSQ
DfaA07G014340	DfCCoAOMT5	ATGGCGAACGGCGGCGACAGCGTGCCCAACGTCCACAGCGACAGCGACAACGACAGCAAC AGCCACACGCTGCTCAAGAGCGACGCCCTGTACAAGTATGTTCTGGACACGACGGTGCTG CCGCGCGAGCCGGAGTGCATGCGCGACCTGCGCCTCCTCACGGACAAGCACAAGTGGGGG TTCATGGCGTCGTCACCGGACGAGGCGCAGCTGCTGGGGATGCTGATCAAGATGGCCGGC GCCAAGAACACCATCGAGGTGGGCGTGTTCACGGGCTACTCGCTCCTGGCCACCGCGCTC GCGCTCCCCGACGACGGCAAGGTGGTGGCCATCGATTACGACCGTGAGAGCTACGAGGCG GGGCGGCCGTTCATCGAGAAGGCCGGCGTGGCG…	MANGGDSVPNVHSDSDNDSNSHTLLKSDALYKYVLDTTVLPREPECMRDLRLLTDKHKWG FMASSPDEAQLLGMLIKMAGAKNTIEVGVFTGYSLLATALALPDDGKVVAIDYDRESYEA GRPFIEKAGVAHKVDFREGAGLERLEELLAEEAAAGHEARFDFAFVDADKPNYVRYHEQL LRLVRVGGTIVYDNTLWGGTVALPPDAPMSDLDRRISVAIRDLNAKLAADPRIEVCQLTI ADGVTICRRLV
DfaA07G014350	DfCCoAOMT6	ATGGCTGCGAACGGCGACGCCGGCGGCGAGGTCAAGGACATCCACACCAACGACAGCACC AAGACCCTGCTCAAGAGTGACGCCCTCCACGAGTACATGTTGAACACGATGGTGTACCCG CGGGAGCACGAGTGCCTGCGCGAGCTCCGGCTCATCACCAAGGAGCACACCTATGGGTTC ATGTCGTCGCCGCCGGACGAGGCTCTTCTGCTGTCGCTGCTGCTCAAGGTGATGGGCGCC AGGAACACCATCGAGGTCGGCGTCTTCACCGGCTGCTCCGTCCTCGCCACCGCGCTCGCC ATCCCCGACGACGGCAAGGTGGTGGCGATCGACGTCAGCCGGGAGTACTTCGACCTCGGC CTGCCCGTCATCGAGAAGGCCGGCGTGGCGCAC…	MAANGDAGGEVKDIHTNDSTKTLLKSDALHEYMLNTMVYPREHECLRELRLITKEHTYGF MSSPPDEALLLSLLLKVMGARNTIEVGVFTGCSVLATALAIPDDGKVVAIDVSREYFDLG LPVIEKAGVAHKVDFREGPARPILDELLADEGNVGKFDFAFVDADKGNYVNYHEQLLRLV RVGGVLAYDNTLWGGSVALPDDTPLTEDDREIRGSFRAFNAKIAADQRVEAVQLPVADGI TLCRRVA
DfaA07G014530	DfCCoAOMT7	ATGTATATTTTGTTGTACCCAGAAAACATCTTTCCTATCACTAAAGCTCGGTTCGTGGAC GCGGACAAGCCCAACTACGTGCGGAACCACGAGCAGCTTATGAGACAACACGCTGTGGGA CGGCACGGTGGCAAAAACGTATGGTTGCCAATGCAAAATGGGTGCAAGCATGCAAACGTA TGGTGTTCCATGGTGTCGTCCCCGGACGAGGCCCGGCTGCTAGGGATGCTGATCAAGATG ACCGGCGCCAAGAACACCATCGAGATCGTAGTGTTCACGGGTCACTCTGTCCTCGCCACC GCGCTCGCGCTCCCCGACGACGGCAAGGTGGTGGCGATCGACGTCAGCCGGGAGTACTTC GACCTCGGTCTGCCCGTCATCCAGAAGGCCGGC…	MYILLYPENIFPITKARFVDADKPNYVRNHEQLMRQHAVGRHGGKNVWLPMQNGCKHANV WCSMVSSPDEARLLGMLIKMTGAKNTIEIVVFTGHSVLATALALPDDGKVVAIDVSREYF DLGLPVIQKAGVAHKVDFREGAALARLDELLAEEGNEARFDFAFVDADKPNHVRYHEQLL RLVRVGGTIMYDNTLWGGTVVLPPDAPMSDLDRQRSAEIRDLNAKLAADKRVEVCMLAIA DGVTICRRLV
DfaA07G014550	DfCCoAOMT8	ATGGCGACCGGCGGCGACAGCGTGCCGAATGTCCACAGCAACAGCGACAGCGGTAACAAG ACGCTGCTCAAGAGCGAAGCCCTGTTCCAGTATATTCTGGACACGATGGTGCTGCCGCGC GAGACGGAGTGCATGCGCGAGCTGCGCCTCCTGACGGACAAGCACGAGCGGTGTTCCATG GTGTCGTCCCCGGACGAGGCCCAGCTGCTAGGGATGCTGATCAAGATGACCGGCGCCAAG AACACCATCGAGGTCGGAGTGCTCACAGGTCACTCTCTCCTCGCCACCGCGCTCGCGCTC CCCGACGACGGCATGGTGGTGGCGATCGACGTCAGCCGGGAGTACTTCGACCTCGGTCTG CCCGTCATCCAGAAGGCCGGCGTGGCGCACAAG…	MATGGDSVPNVHSNSDSGNKTLLKSEALFQYILDTMVLPRETECMRELRLLTDKHERCSM VSSPDEAQLLGMLIKMTGAKNTIEVGVLTGHSLLATALALPDDGMVVAIDVSREYFDLGL PVIQKAGVAHKVDFREGAGLARLDELLTEEGNEARFDFAFVDADKPNHVRYHEQLLRLVR VGGGMVVLPPDAPMSDLDRQRSAEIRDLNAKLSPVLFRLIF
DfaB07G011900	DfCCoAOMT9	ATGGCGACCGGCGGCGACAGCGTGCCCAACGTCCACAGCGACATCGACAGCAGCAACAAG ACGCTGCTCAAGAGCGACGCCCTGTACAAGTATGTCCTGGACACGACGGTGCTGCCGCGC GAGCCGGAGTGCATGCGCGACCTGCGCCTCCTCACGGACAAGCACAAGTGGGGGTTCATG CAGTCGTCGCCGGACGAGGCGCAGCTGCTGGGGATGCTGATCAAGATGGCCGGCGCCAAG AACACCATCGAGGTGGGCGTGTTCACGGGCTACTCGCTCCTGGCCACCGCGCTCGCGCTC CCCGACGACGGCAAGGTCGTGGCGATCGACTACGACGGCGAGAGCTACGAGGTGGGGCGG CCGTTCGTCAAGAAGGCCGGCGTGGCGCACAAG…	MATGGDSVPNVHSDIDSSNKTLLKSDALYKYVLDTTVLPREPECMRDLRLLTDKHKWGFM QSSPDEAQLLGMLIKMAGAKNTIEVGVFTGYSLLATALALPDDGKVVAIDYDGESYEVGR PFVKKAGVAHKVDFREGSGLDRLDELLAEEAAAGHEARFDFAFVDADKPNYVRYHEQLLR LVRVGGTIVYDNTLWGGTVALPPDAPMSDLDRRFSVAIRDLNAKLAADPRIEVCQLAIAD GVTICRRLV
DfaB07G011910	DfCCoAOMT10	ATGTCGACGTACCGGCCGGACAGCAAGACCCTCCTCAAGACCGACTCGATCTGGGAGTAC GTGCTGGACACGACGGTGTATCCGCGGGAGCACGAGCGCATGCGCGAGCTCCGGCTCATC ACGAAGGAGCATCCGCGGTCGTTCTTTGCGTCGTCGCCGGACCAGATGCAGTTCTTCTCC GTCCTGCTCAAGATGATCGGCGCCAAGAACACCATCGAGGTCGGCGTGTTCACCGGCTAC TCGCTGCTCGCCACCGCCCTCGTCCTCCCCGCCGACGGCAAGGTGGTGGCAATCGATGTG AACCGGGAGTACTACGAGCTGGGCCGGCCGGTGATCGAGAAGGCCGGAGTCGCGCACAAG GTCGACTTCCGCGAGGGTGACGGGCTTACGGTG…	MSTYRPDSKTLLKTDSIWEYVLDTTVYPREHERMRELRLITKEHPRSFFASSPDQMQFFS VLLKMIGAKNTIEVGVFTGYSLLATALVLPADGKVVAIDVNREYYELGRPVIEKAGVAHK VDFREGDGLTVLDQMLAEDGAGAVAGTFDFAYADAIKMHYDGYHERLLRLVRVGGVIAYD NTLWGGSVAMPRDTPSSSEHDRVVRGYMIEFNAMVAADDRVEACLLPFADGVTLCRRLK
DfaB07G011930	DfCCoAOMT11	ATGTCGACGTACCGGCCGGACAGCAAGACCCTCCTCAAGACCGACTCGATCTGGGAGTAC GTGCTGGACACGACGGTGTACCCGCGGGAGCACGAGCGCATGCGCGAGCTCCGGCTCATC ACGAAGGAGCATCCGCGGTCGATCTGGGCGTCTTCGCCGGACCAGATGCAGTTCTTCTCC GTCCTGCTCAAGATGATCGGCGCCAAGAACACCATCGAGGTCGGCGTGTTCACCGGCTAC TCGCTGCTCGCCACCGCCCTCGCCCTCCCCGCCGACGGCAAGGTGGTGGCAATCGATGTG AACCGGGAGTACTACGAGCTGGGCCGGCCGGTGATCGAGAAGGCCGGAGTCGCGCACAAG GTCGACTTCCGCGAGGGCGACGGGCTCACGGTG…	MSTYRPDSKTLLKTDSIWEYVLDTTVYPREHERMRELRLITKEHPRSIWASSPDQMQFFS VLLKMIGAKNTIEVGVFTGYSLLATALALPADGKVVAIDVNREYYELGRPVIEKAGVAHK VDFREGDGLTVLDRMLAEDGAGAVAGTFDFAYADAIKMHYGGYHERLLRLVRVGGVIAYD NTLWGGSVAMPRDTPSSSENDRVARGYIIEFNAMVAADDRVEACLLPFADGVTLCRRLK
DfaB07G012160	DfCCoAOMT12	ATGGCGACACACAGCGACAGCGTGCCCAATGTCCATAGCAACATCGACAGCAGCAACAAG ACGCTGCTCAAGAGCGAAGCCCTGTACCAGTATATCCTGGACACGACAGTGCTACCGCGC GAGCCGGAGTGCATGCGCGAGCTGCGCCTCCTCACCGTCAAGCACGAGAGATGTAACATG GCGTCGTCCCCGGACGAGGCCCAGCTGCTAGGGATGCTGATCAAGATGACCGGCGCCAAG AACACTATCGAGGTCGGCGTGTTCACTGGCCACTCGCTCCTCGCCACCGCCCTCGCCCTC CCCGACGACGGCAAGGTCGTCGCGATCGACGTCAGCCGGGAGTACTTCGACCTCGGCCTG CCCATCATCCGCAAGGCCGGCATGGCGCACAAA…	MATHSDSVPNVHSNIDSSNKTLLKSEALYQYILDTTVLPREPECMRELRLLTVKHERCNM ASSPDEAQLLGMLIKMTGAKNTIEVGVFTGHSLLATALALPDDGKVVAIDVSREYFDLGL PIIRKAGMAHKVDFREGPGLARLDELLAREASAGHEARFDFAFVDADKNNYVRYHEQLLR LVRVGGTIVYDNTLWGGTVALPPNVPLSDLDRSRSAEIRDFNAKVAADKRVEVCQLAIAD GVTICRRLE
DfaC07G006610	DfCCoAOMT13	ATGGCTGCGAACAGCGACGCGGCCGGCGAGGTCAAGGACATCCACACCAACGGCAGCACC AAGACCCTCCTCAAGAATGACGCCCTCTACGAGTACATGTTGAACACGATGGTGTACCCG CGGGAGCACGAGTGCCTGCGCGAGCTCCGGAACACTATCGAGGTCGGCGTCTTCACCGGC TACTCTGTCCTCGCCACCGCGCTCGCCATCCCCGACGACGGCAAGATCGTCGCCATCGAC GTCAGCAGGGAGTACTTCGACCTCGGCCTGCCCGTCATCGAGAAGGCCGGCGTCGCGCAC AAGGTCGACTGTGACGACCCGCATTATTACCATTGGGTAATAACGCCAGTCAACAGATTA TTATTCGAGGGTAACGAGGGGAAGTTCGGCTTC…	MAANSDAAGEVKDIHTNGSTKTLLKNDALYEYMLNTMVYPREHECLRELRNTIEVGVFTG YSVLATALAIPDDGKIVAIDVSREYFDLGLPVIEKAGVAHKVDCDDPHYYHWVITPVNRL LFEGNEGKFGFAFVDADKGNYGNYHEQLLRLVRVGGVLAYDNTLWGGTVALPDDTPLTED DREIRDFIRAFNAKIAADPRVEAVQLPVADGITLCRRVA
DfaA11G016070	DfCCoAOMT14	ATGGCCACCGCGACCGCCGATGCGACGACGGCGACCAAGGAGCAAACCAGCGGCGGCGGC GGCGGCGGCGAGCAGAAGACGCGCCACTCCGAGGTCGGGCACAAGAGCCTGCTCCAGAGC GACGCGCTCTACCAGTACATCCTGGAGACGAGCGTGTACCCGCGCGAGCACGAGTGCATG AAGGAGCTCCGCGAGGTCACCGCCAAGCACCCATGGAACCTGATGACGACGTCGGCGGAC GAGGGGCAGTTCCTGAACATGCTGCTCAAGCTCATCGGCGCCAAGAAGACCATGGAGATC GGCGTCTACACCGGCTACTCCCTCCTCGCCACCGCGCTCGCCATCCCCGAGGACGGCACG ATCTTGGCCATGGACATCAACCGCGAGAACTAC…	MATATADATTATKEQTSGGGGGGEQKTRHSEVGHKSLLQSDALYQYILETSVYPREHECM KELREVTAKHPWNLMTTSADEGQFLNMLLKLIGAKKTMEIGVYTGYSLLATALAIPEDGT ILAMDINRENYELGLPCIEKAGVAHKIDFREGPALPVLDQLLEDEANHGSFDFVFVDADK DNYLNYHDRLMKLVKVGGLVGYDNTLWNGSVVLPADAPMRKYIRYYRDFVLELNKALAAD ERVEICQLPVGDGITLCRRAK
DfaB11G015250	DfCCoAOMT15	ATGGCCACCGCGACAGCCGAGGCGGCGACCGCGTCCAAGGAGCAGACCAACGGCAGCGGC GGCGAGCAGAAGACGCGCCACTCCGAGGTCGGGCACAAGAGCCTGCTCCAGAGCGACGCG CTCTACCAGTACATCCTGGAGACGAGCGTGTACCCGCGCGAGCACGAGTGCATGAAGGAG CTCCGCGAGGTCACCGCCAAGCATCCATGGAACCTGATGACGACGTCGGCGGACGAGGGG CAGTTCCTGAACATGCTGCTCAAGCTCATCGGCGCCAAGAAGACCATGGAAATCGGCGTC TACACTGGCTACTCCCTTCTCGCCACCGCGCTCGCCATCCCCGAGGACGGCACGATCTTG GCCATGGACATCAACCGCGAGAACTACGAGCTC…	MATATAEAATASKEQTNGSGGEQKTRHSEVGHKSLLQSDALYQYILETSVYPREHECMKE LREVTAKHPWNLMTTSADEGQFLNMLLKLIGAKKTMEIGVYTGYSLLATALAIPEDGTIL AMDINRENYELGLPCIEKAGVAHKINFREGPALPVLDQLLEDESNHGSFDFVFVDADKDN YLNYHERLMKLVKVGGLVGYDNTLWNGSVVLPADAPMRKYIRYYRDFVLELNKALAADER IEICQLPVGDGITLCRRVK
DfaC11G007040	DfCCoAOMT16	ATGGCCACCGCGACAGCCCAGACGACCGCGACGAAGGAGCAGACCAATGGCAGCGGCGGC GAGCAGAAGACGCGCCACTCCGAGGTCGGCCACAAGAGCCTGCTCCAGAGCGACGCGCTC TACCAGTACATCCTGGAGACGAGCGTGTACCCGCGCGAGCACGAGTGCATGAAGGAGCTC CGCGAGGTCACCGCCAAGCACCCATGGAACCTGATGACGACGTCGGCGGACGAGGGCCAG TTCCTGAACATGCTGCTCAAGCTCATCGGCGCCAAGAAGACCATGGAGATCGGCGTCTAT ACGGGCTACTCCCTCCTCGCCACCGCGCTCGCCATCCCCGAGGACGGCACGATCTTGGCC ATGGACATCAACCGCGAGAACTACGAGCTCGGC…	MATATAQTTATKEQTNGSGGEQKTRHSEVGHKSLLQSDALYQYILETSVYPREHECMKEL REVTAKHPWNLMTTSADEGQFLNMLLKLIGAKKTMEIGVYTGYSLLATALAIPEDGTILA MDINRENYELGLPCIEKAGVAHKIDFREGPALPVLDQLLEDESNHGSFDFVFVDADKDNY LNYHERLMKLVKVGGLVGYDNTLWNGSVVLPADAPMRKYIRYYRDFVLELNKALAADERV EICQLPVGDGITLCRRAK
Dfa0G042980	DfCCoAOMT17	ATGAGAGCAATTTTCCCTTCTACTTGGCGGCTGCCTCCCGCGACGATGCCTCGCTTCGCC GTCGCCTCCTCCTCCCTTCCTCCGGCGGCGGCGGCGGCGGCTGCTCTCGGGTTCGGCGCC ACGCCTCCTTGCGTCCTCCAAGCCCAAACCCTAGCCGCCGCCGCTCCGCCCCCGCCATGG CGCCGCCGCCTGTGCATGTGCTCCTCCTCCTCGACAGCGGCGGCGGTGGAGGAGGCGCGG CGCGGGCGGAAGCAGCTGGGAATGACACCGCAGCTCTACGACTACCTCCTCGCCAATGTC CGCGAGCACCCCATCCTTCGGGAGCTTCGCGAAGAGACGGCGGCCATGAGAGGAAGCCAG ATGCAGGTTTCTCCCGCACAGGCTCAGCTGTTA…	MRAIFPSTWRLPPATMPRFAVASSSLPPAAAAAAALGFGATPPCVLQAQTLAAAAPPPPW RRRLCMCSSSSTAAAVEEARRGRKQLGMTPQLYDYLLANVREHPILRELREETAAMRGSQ MQVSPAQAQLLAILAQTLGAQRCIEVGIYTGYSSLAVALALPESGRLVACERDERCLEVA KKYYQRAGVAHKVDVKHSLAVDSLKLLLDCGEAFSYDFAFVDADKRMYEEYFELLLKLVR VGGLIVMDNVLWYGRVADPLVNDAKTISIRNFNKKLLEDKRVNISMVPIGDGMTICRKLV DTPLPRSSSQ

## Sheet: Oryza sativa
Table S1 List of all CCoAOMT genes identified in the genomes Oryza sativa
Gene ID	Name
LOC_Os08g38910.2	OsCCoAOMT1
LOC_Os08g38920.1	OsCCoAOMT2
LOC_Os08g38900.1	OsCCoAOMT3
LOC_Os08g05790.1	OsCCoAOMT4
LOC_Os09g30360.1	OsCCoAOMT5
LOC_Os06g06980.1	OsCCoAOMT6

## Sheet: Arabidopsis thaliana
Table S1 List of all CCoAOMT genes identified in the genomes Arabidopsis thaliana
Gene ID	Name
AT4G34050.1	AtCCoAOMT1
AT1G24735.2	AtCCoAOMT2
AT3G61990.1	AtCCoAOMT3
AT3G62000.1	AtCCoAOMT4
AT1G67990.1	AtCCoAOMT5
AT1G67980.1	AtCCoAOMT6
AT4G26220.1	AtCCoAOMT7

## Sheet: Populus trichocarpa
Table S1 List of all CCoAOMT genes identified in the genomes Populus trichocarpa
Gene ID	Name
Potri.001G304800.1	PtCCoAOMT1
Potri.002G183600.1	PtCCoAOMT2
Potri.008G136600.1	PtCCoAOMT3
Potri.009G099800.1	PtCCoAOMT4
Potri.010G104400.1	PtCCoAOMT5
Potri.018G070300.1	PtCCoAOMT6
