# Supplementary material for: Genome-Wide Identification and Expression Analysis of Dendrocalamus farinosus CCoAOMT Gene Family and the Role of DfCCoAOMT14 Involved in Lignin Synthesis
Source: Int J Mol Sci. 2023 May 18;24(10):8965. doi: 10.3390/ijms24108965 (PMC10219071; doi:10.3390/ijms24108965)
Supplement: Supplementary file 1 [file ijms-24-08965-s001.zip › Supplementary table S2-List of primers used in this study.xlsx]

## Sheet: primer sequences
Table S2 List of primers used in this study
Name	Primer(5'-3')
Tubulin-qF	GCCGTGAATCTCATCCCCTT
Tubulin-qR	TTGTTCTTGGCATCCCACAT
DfCCoAOMT2-qF	ACTTCTGCGTAGGAGAATGG
DfCCoAOMT2-qR	TACAGTGGCTCGCTTTTGAG
DfCCoAOMT5-qF	GATCGAGCCATGGCGAAC
DfCCoAOMT5-qR	ACCGTCGTGTCCAGAACATA
DfCCoAOMT6-qF	GGCCTAGCACGGACATGG
DfCCoAOMT6-qR	GGAGGGCGTCACTCTTGA
DfCCoAOMT8-qF	AGCAGCGAGCGAGCCATG
DfCCoAOMT8-qR	GCAGCACCATCGTGTCCAGA
DfCCoAOMT9-qF	GCCAGAGAGATCGGACCAT
DfCCoAOMT9-qR	CAGCACCGTCGTGTCCAG
DfCCoAOMT14-qF	CTCCTCGAAGACCGGCAAT
DfCCoAOMT14-qR	CACAAGAGCCTGCTCCAGA
DfCCoAOMT15-qF	TCTAAGATCAGCAGCAATGG
DfCCoAOMT15-qR	TACACGCTCGTCTCCAGG
DfCCoAOMT16-qF	TCTCAGATCTGCAGCAATGG
DfCCoAOMT16-qR	ACGCTCGTCTCCAGGATGTA
NtActin-qF	ACCTCTATGGCAACATTGTGCTCAG
NtActin-qR	CTGGGAGCCAAAGCGGTGATT
NtCESA4-qF	TAGTGGCAAAGGCTCAGAAA
NtCESA4-qR	CACGGGAAACA TAGACAAGG
NtCESA7-qF	CCAGA TACAAACGCCTCAAA
NtCESA7-qR	GGTCCTCGTCCA TAGGTCA T
NtPAL-qF	CTCACTGGTTTTGGTGCTACT
NtPAL-qR	AGGCTGCAACTCGAAAAATC
NtC4H-qF	GGCAATCCCTCTTTTAGTCCC
NtC4H-qR	CTCCTACCAACACCAAATGGA
Nt4CL-qF	GAACTCAAATCGAACGAATC
Nt4CL-qR	ATGACCCTCCTGAAAATTGTTTAC
NtCOMT-qF	GATGTTGGAGGTGGTCTTGGA
NtCOMT-qR	CTGGTTTCACTGGTAAAATGGC
NtF5H-qF	TTCTCTCCAAATCTCGCCGT
NtF5H-qR	GTTTTCTCATCTGCCGCCA
NtCAD-qF	GAGGGTATGGCACCAGAACAA
NtCAD-qR	GATGTCCCATTGCCTTTGCTAT
NtDREB-qF	GCCGGAATACACAGGAGAAG
NtDREB-qR	CCAATTTGGGAACACTGAGG
NtERD10C-qF	AACGTGGAGGCTACAGATCG
NtERD10C-qR	GTTCCTCTTGGGCATGAGTT
NtRD29A-qF	TCGGTGTACCAACAGGCATA
NtRD29A-qR	CCCTTGCTTTGGTGTTGTTT
