# Supplementary material for: Genome-Wide Identification and Expression Analysis of Dendrocalamus farinosus CCoAOMT Gene Family and the Role of DfCCoAOMT14 Involved in Lignin Synthesis
Source: Int J Mol Sci. 2023 May 18;24(10):8965. doi: 10.3390/ijms24108965 (PMC10219071; doi:10.3390/ijms24108965)
Supplement: Supplementary file 1 [file ijms-24-08965-s001.zip › Supplementary table S3-The FPKM from RNA-Seq data of DfCCoAOMT gene family.xlsx]

## Sheet: raw data
Supplemental Table S3 The FPKM from RNA-Seq data of DfCCoAOMT gene family
Gene ID	Name	Branch-1	Branch-2	Branch-3	C10-1	C10-2	C10-3	C100-1	C100-2	C100-3	C200-1	C200-2	C200-3	C400-1	C400-2	C400-3	C50-1	C50-2	C50-3	C800-1	C800-2	C800-3	CSh-1	CSh-2	CSh-3	Inod-1	Inod-2	Inod-3	Labud-1	Labud-2	Labud-3	MLeaf-1	MLeaf-2	MLeaf-3	Node-1	Node-2	Node-3	Rhbud-1	Rhbud-2	Rhbud-3	Rhne-1	Rhne-2	Rhne-3	Root-1	Root-2	Root-3	ShB-1	ShB-2	ShB-3
DfaB03G023550	DfCCoAOMT1	0	0.347252	0	0.273299	0.152193	0.592584	0	0	0	0	0	0	0	0	0	0.265678	0.142439	0	0	0	0	0	0.433013	0.25171	0.08935	0.349859	0	1.58796	1.20483	1.4157	0.06074	0.452474	0.327444	0	0.28072	0.672228	0.84925	0.623124	1.32712	0.719925	0.457182	0.718853	0	0.16123	0.252281	0.298954	0.272239	0.19501
DfaA06G007370	DfCCoAOMT2	9.11298	9.17976	6.9752	5.80456	4.27831	5.04643	0.106465	0	0	2.92292	2.14825	1.69062	4.95571	4.46968	5.02071	0.629042	0	0.593195	4.0444	4.507	4.36879	12.2721	11.2196	8.55345	0.497388	0.112686	0.300938	11.7204	12.1438	16.2407	3.26942	3.85432	6.03685	2.80726	2.35183	1.71688	6.51872	5.84345	8.53171	4.89072	4.1094	4.07521	7.91714	6.82156	8.60893	4.9542	5.76994	4.93125
DfaB06G012070	DfCCoAOMT3	3.68148	3.13128	3.2966	3.13579	2.22991	2.33022	0.707688	0.501268	0.681975	1.2955	1.02456	0.980215	1.787	1.57339	1.33808	1.0959	0.822623	0.601243	0.807604	1.83434	1.67106	4.26357	4.59008	4.45763	1.79361	0.975414	1.8997	3.75497	2.65238	3.99088	8.04361	8.95292	7.87883	1.82849	1.69224	1.34808	4.12949	3.38213	3.31606	1.20183	0.449706	0.622124	1.55321	2.28479	1.87423	6.61982	6.77536	8.86247
DfaA07G002980	DfCCoAOMT4	0.34226	0.389379	0.29225	0.171411	0.27081	0.253245	0	0	0	0.287941	0	0	0.086876	0.101905	0.060505	0	0	0.12694	0.201491	0.701778	0.484499	0.58062	0.482902	0.274062	0	0	0.090679	0.324264	0.255061	0.717924	0.575839	0.451044	0.392182	0.131117	0.228913	0.154232	0.206626	0.447062	0.633911	0.480692	0	0.062257	0.263604	0.204433	0.411383	0.710671	0.914296	0.34762
DfaA07G014340	DfCCoAOMT5	182.769	216.299	225.669	2.34606	2.17329	2.90736	15.6675	10.6265	10.7864	15.5951	14.7255	14.8738	9.77519	10.2043	10.8201	0.486349	0.587674	0.1083	5.12508	3.96217	4.88615	174.844	124.654	134.952	12.4058	18.1424	11.8183	34.75	35.2938	35.143	10.3387	11.3289	8.19905	81.098	68.1329	82.857	48.3798	42.6827	51.3343	46.8768	50.2108	58.7897	44.9769	47.6763	41.7645	94.2178	71.2372	67.1275
DfaA07G014350	DfCCoAOMT6	138.443	176.791	203	182.915	166.268	174.073	120.177	124.691	113.14	274.506	274.473	253.821	39.5512	37.7544	36.732	141.472	150.941	148.158	12.4035	12.0982	14.5221	64.2715	45.866	55.3471	51.7458	74.6386	62.0396	105.849	116.455	110.737	4.68992	7.74927	4.64874	200.881	207.156	169.326	126.549	89.925	118.511	82.9789	90.3162	83.2803	48.0797	67.795	64.8001	42.6436	16.5883	22.6894
DfaA07G014530	DfCCoAOMT7	0	0.266887	0.618821	0	0	0	0	0	0	0	0	0	0	0	0	0	0	0	0	0	0.065731	0.366849	1.03984	0.687437	1.30304	0.62506	2.05342	0.056246	0	0	0.725763	1.14019	0.71607	2.73149	2.81927	3.5701	0.224364	0.227811	0.203811	0.283426	0.285994	0.111749	0.381565	0.149931	0.459735	2.52796	0.961353	1.32646
DfaA07G014550	DfCCoAOMT8	0	0.179514	0.279645	0	0	0	0	0	0	0	0	0	0	0	0	0	0	0	0	0	0	0.82412	0.782962	1.0295	1.64334	0	2.37485	0	0	0	0	1.06941	0.618717	3.03392	2.15321	5.8077	0	0	0	0.331207	0	0	0.887588	0.481034	0	3.12156	1.64359	1.84236
DfaB07G011900	DfCCoAOMT9	78.129	45.2559	31.6001	63.5973	50.6051	48.909	1847.85	1839.01	1810.9	1501.43	1533.59	1380.24	159.93	157.307	157.608	1448.51	1428.03	1483.95	577.009	522.567	622.107	13.0601	14.2037	12.0797	1003.36	1167.81	1026.42	60.5668	52.5681	61.1897	2.71895	3.7573	1.39451	536.946	546.691	358.335	176.089	178.38	161.463	542.533	624.571	526.007	434.175	609.438	561.293	16.8581	8.46133	5.1147
DfaB07G011910	DfCCoAOMT10	6.11509	2.58492	0.317834	0	0	0	0	0	0	0	0	0	0	0	0	0	0	0	1.54166	2.83101	2.32331	0	0	0	0	0	0	0	0	0.762071	0	0	0	0	0.104597	0.143344	0.333698	0.664536	0.124016	35.8486	34.8185	41.6233	112.665	129.628	129.403	0	0	0
DfaB07G011930	DfCCoAOMT11	5.44918	1.56682	0	0	0	0	0	0.24868	0.095339	0	0	0	0	0	0	0	0	0	2.26214	1.40641	1.94659	0.178164	0.115641	0	0	0	0	0.05166	0	1.03612	0	0	0	0	0	0.069442	0.729981	0.532914	0.27206	26.7523	23.0062	29.8078	364.423	433.337	389.236	0.076382	0	0
DfaB07G012160	DfCCoAOMT12	14.3395	11.8494	7.07858	0	0	0	0	0	0	0	0	0	0.654526	0.760297	0.748785	0	0	0	1.60388	1.40564	1.38235	5.61234	6.79986	6.92872	0	0	0	0.326131	0	0.572817	3.19801	4.7444	3.6272	2.87384	1.67499	3.19961	0.752426	0.151491	0.330875	6.25233	14.9796	13.3981	115.862	122.755	118.09	9.18989	7.14915	8.26642
DfaC07G006610	DfCCoAOMT13	0.268217	0	0	0	0	0	0.305199	0	0.07205	0	0.131957	0	0.316464	0.087545	0.292122	0	0	0	0	0	0.11074	0	0	0	0.202922	0	0	0.03558	0.061394	0	0	0	0	0.126465	0.120304	0	0	0	0	0.132845	0.126651	0.072326	1.38082	1.50084	0.937934	0	0.071447	0
DfaA11G016070	DfCCoAOMT14	79.3443	90.4964	100.156	21.4531	20.1759	20.496	417.454	428.052	426.065	325.287	327.16	295.582	616.878	625.996	618.593	293.094	303.495	305.759	554.089	538.721	616.517	201.76	220.234	177.824	413.917	390.781	430.996	45.5893	53.5971	47.5455	47.8984	57.9819	41.1538	191.37	246.63	245.836	165.996	149.923	132.805	377.476	379.153	315.096	140.437	159.562	147.983	117.034	92.0019	89.3863
DfaB11G015250	DfCCoAOMT15	166.671	165.265	163.41	50.8364	48.0533	44.65	255.373	263.688	256.71	159.39	166.939	142.316	174.528	165.321	150.194	173.237	174.988	183.814	313.022	295.4	317.259	177.651	148.176	151.889	184.148	191.986	188.215	18.7088	27.5991	21.7415	9.59284	10.9796	8.23643	121.063	143.607	114.776	154.604	86.9634	101.09	178.147	192.029	176.223	117.886	124.089	119.146	65.6457	33.434	42.2543
DfaC11G007040	DfCCoAOMT16	206.694	141.877	99.8077	78.9245	69.1451	75.2574	421.32	436.906	415.403	288.497	287.525	227.171	228.88	239.683	225.642	247.809	269.739	276.593	530.591	525.071	583.988	71.0769	71.6354	70.423	323.135	314.03	322.094	163.367	180.293	147.461	13.3077	16.7707	11.6984	172.89	303.535	247.64	397.801	271.609	252.904	467.471	482.856	418.28	290.51	282.985	287.523	96.5826	54.6252	39.5078
Dfa0G042980	DfCCoAOMT17	0.721554	0.551502	0.363135	0.065165	0.259002	0.342111	0	0	0	0.018913	0.120358	0	0.069088	0.104992	0.296551	0	0.071328	0.098037	0.866787	0.432216	0.476299	0.645718	1.49	0.767068	0	0.023637	0.108948	0.219968	0.34191	0.50327	0.670324	0.466859	0.614226	0.301293	0.264971	0.268459	0.328318	0.643695	0.157812	0.244102	0.098198	0.412161	0.21416	0.199574	0.228031	1.16778	0.996975	0.841764
The transcript abundance was calculated as fragments per kilobase of transcript per million mapped reads (FPKM)
[truncated: 3 more columns]

## Sheet: annotation
Abbreviation	Full Name
Branch	branch
Yleaf	young leaf
Mleaf	mature leaf
CSh	culm sheath
ShB	sheath of bamboo shoot
Labud	lateral bud
Node	node
Root	root
Inod	internode
Rhbud	Rhizome bud
Rhne	Rhizome neck
C10	10cm tall bamboo shoots
C50	50cm tall bamboo shoots
C100	100cm tall bamboo shoots
C200	200cm tall bamboo shoots
C400	400cm tall bamboo shoots
C800	800cm tall bamboo shoots
