# Supplementary material for: Genome-Wide Identification and Expression Analysis of Dendrocalamus farinosus CCoAOMT Gene Family and the Role of DfCCoAOMT14 Involved in Lignin Synthesis
Source: Int J Mol Sci. 2023 May 18;24(10):8965. doi: 10.3390/ijms24108965 (PMC10219071; doi:10.3390/ijms24108965)
Supplement: Supplementary file 1 [file ijms-24-08965-s001.zip › Supplementary table S4-The Ka, Ks, and MYA values were calculated using WGD v1.1.1.xlsx]

## Sheet: CCoAOMT_KaKs
Table S4 The Ka, Ks, and MYA values were calculated using WGD v1.1.1
		AlignmentCoverage	AlignmentIdentity	AlignmentLength	Ka	Ks	YEAR	MYA	Omega
DfaA11G016070	DfaC11G007040	0.95556	0.96641	810	0.0044	0.9105	169231	0.169231	0.0048
DfaB11G015250	DfaC11G007040	0.95556	0.96253	810	0.0044	1.3631	169231	0.169231	0.0032
DfaB03G023550	DfaC11G007040	0.89259	0.90871	810	0.0441	1.3572	1.69615e+06	1.69615	0.0325
DfaA11G016070	DfaB11G015250	0.95926	0.96396	810	0.0088	0.7619	338462	0.338462	0.0115
DfaB11G015250	DfaC11G007040	0.95556	0.96253	810	0.0044	1.3631	169231	0.169231	0.0032
DfaB03G023550	DfaB11G015250	0.89259	0.90595	810	0.046	1.2728	1.76923e+06	1.76923	0.0362
DfaA11G016070	DfaC11G007040	0.95556	0.96641	810	0.0044	0.9105	169231	0.169231	0.0048
DfaA11G016070	DfaB11G015250	0.95926	0.96396	810	0.0088	0.7619	338462	0.338462	0.0115
DfaA11G016070	DfaB03G023550	0.89259	0.91148	810	0.0477	1.1943	1.83462e+06	1.83462	0.0399
DfaB03G023550	DfaB11G015250	0.89259	0.90595	810	0.046	1.2728	1.76923e+06	1.76923	0.0362
DfaA11G016070	DfaB03G023550	0.89259	0.91148	810	0.0477	1.1943	1.83462e+06	1.83462	0.0399
DfaB03G023550	DfaC11G007040	0.89259	0.90871	810	0.0441	1.3572	1.69615e+06	1.69615	0.0325
DfaA07G014340	DfaB07G011900	0.99203	0.94913	753	0.0258	0.4145	992308	0.992308	0.0622
DfaA07G014340	DfaB07G012160	0.99203	0.8581	753	0.1008	0.953	3.87692e+06	3.87692	0.1057
DfaA07G014340	DfaB07G011900	0.99203	0.94913	753	0.0258	0.4145	992308	0.992308	0.0622
DfaB07G011900	DfaB07G012160	0.99203	0.86212	753	0.0905	1.1289	3.48077e+06	3.48077	0.0802
DfaA07G014350	DfaC07G006610	0.84921	0.89408	756	0.0639	1.0364	2.45769e+06	2.45769	0.0617
DfaA07G014340	DfaB07G012160	0.99203	0.8581	753	0.1008	0.953	3.87692e+06	3.87692	0.1057
DfaB07G011900	DfaB07G012160	0.99203	0.86212	753	0.0905	1.1289	3.48077e+06	3.48077	0.0802
DfaB07G011910	DfaB07G011930	1	0.97908	717	0.0142	0.089	546154	0.546154	0.1597
DfaB07G011910	DfaB07G011930	1	0.97908	717	0.0142	0.089	546154	0.546154	0.1597
Dfa0G042980	DfaB06G012070	0.88037	0.93844	978	0.0429	0.1273	1650000	1.65	0.3367
DfaA07G002980	DfaB06G012070	0.80061	0.93614	978	0.0429	0.1273	1650000	1.65	0.3367
Dfa0G042980	DfaA07G002980	0.87117	1	978	0	0	0	0	0.4914
Dfa0G042980	DfaB06G012070	0.88037	0.93844	978	0.0429	0.1273	1650000	1.65	0.3367
DfaA07G014350	DfaC07G006610	0.84921	0.89408	756	0.0639	1.0364	2.45769e+06	2.45769	0.0617
Dfa0G042980	DfaA07G002980	0.87117	1	978	0	0	0	0	0.4914
DfaA07G002980	DfaB06G012070	0.80061	0.93614	978	0.0429	0.1273	1650000	1.65	0.3367
Ks calculation method: the collinearity pairs were obtained using MCscanx, and the Ks pairs of each gene pair were calculated using WGD v1.1.1.
MYA calculation method : MYA =（Ks/(2 * 1.3E-8)）/ 1000000, The mutation rate was taken from the mutation rate of rice.
