# Supplementary material for: Genome-Wide Identification and Expression Analysis of Dendrocalamus farinosus CCoAOMT Gene Family and the Role of DfCCoAOMT14 Involved in Lignin Synthesis
Source: Int J Mol Sci. 2023 May 18;24(10):8965. doi: 10.3390/ijms24108965 (PMC10219071; doi:10.3390/ijms24108965)
Supplement: Supplementary file 1 [file ijms-24-08965-s001.zip › Supplementary table S5-Location of CCoAOMT gene on the chromosome of Dendrocalamus farinosus.xlsx]

## Sheet: chromosomal position
Table S5 Location of CCoAOMT gene on the chromosome of Dendrocalamus farinosus
Gene ID	Name	chromosome
DfaB03G023550	DfCCoAOMT1	ChrB03
DfaA06G007370	DfCCoAOMT2	ChrA06
DfaB06G012070	DfCCoAOMT3	ChrB06
DfaA07G002980	DfCCoAOMT4	ChrA07
DfaA07G014340	DfCCoAOMT5	ChrA07
DfaA07G014350	DfCCoAOMT6	ChrA07
DfaA07G014530	DfCCoAOMT7	ChrA07
DfaA07G014550	DfCCoAOMT8	ChrA07
DfaB07G011900	DfCCoAOMT9	ChrB07
DfaB07G011910	DfCCoAOMT10	ChrB07
DfaB07G011930	DfCCoAOMT11	ChrB07
DfaB07G012160	DfCCoAOMT12	ChrB07
DfaC07G006610	DfCCoAOMT13	ChrC07
DfaA11G016070	DfCCoAOMT14	ChrA11
DfaB11G015250	DfCCoAOMT15	ChrB11
DfaC11G007040	DfCCoAOMT16	ChrC11
